# Supplementary material for: The Influence of pH on Long-Range Electron Transfer and Proton-Coupled Electron Transfer in Ruthenium-Modified Azurin
Source: Molecules. 2025 Jan 22;30(3):472. doi: 10.3390/molecules30030472 (PMC11821252; doi:10.3390/molecules30030472)
Supplement: Supplementary file 1 [file molecules-30-00472-s001.zip]

Archive with 1 entries (1 files):
- molecules-3429071-supplementary.pdf
